# Supplementary material for: Increased Prevalence of Psychiatric Disorders in Children with RASopathies: Comparing NF1, Noonan Syndrome Spectrum Disorder, and the General Population
Source: Genes (Basel). 2025 Jul 19;16(7):843. doi: 10.3390/genes16070843 (PMC12294342; doi:10.3390/genes16070843)
Supplement: Supplementary file 1 [file genes-16-00843-s001.zip]

Archive with 2 entries (2 files):
- Supplementary Materials.pdf
- supplementary_table.pdf
